# Supplementary material for: Identification of single nucleotide polymorphisms (SNPs) potentially associated with residual feed intake in Qinchuan beef cattle by hypothalamus and duodenum RNA-Seq data
Source: PeerJ. 2025 Apr 15;13:e19270. doi: 10.7717/peerj.19270 (PMC12007499; doi:10.7717/peerj.19270)
Supplement: Supplemental Information 8 [file peerj-13-19270-s008.txt]

Script S1: raw data analysis script 

########## Data quality assessment ##########

for i in Q_H1 Q_H2 Q_H3 Q_H4 Q_H5 Q_L1 Q_L2 Q_L3 Q_L4 Q_L5 S_H1 S_H2 S_H3 S_H4 S_H5 S_L1 S_L2 S_L3 S_L4 S_L5
do fastqc -t 48 -o ./2_fastqc ./1_clean_data/${i}_1_paired.fq.gz ./1_clean_data/${i}_2_paired.fq.gz
done 


########## Quality control ##########

for i in Q_H1 Q_H2 Q_H3 Q_H4 Q_H5 Q_L1 Q_L2 Q_L3 Q_L4 Q_L5 S_H1 S_H2 S_H3 S_H4 S_H5 S_L1 S_L2 S_L3 S_L4 S_L5
do
java -jar \
/home/xlkang/Software/Trimmomatic-0.39/trimmomatic-0.39.jar PE \
-threads 48 \
./rawdata/${i}_1.fq.gz ./rawdata/${i}_2.fq.gz \
./1_clean_data/${i}_1_paired.fq.gz ./1_clean_data/${i}_1_unpaired.fq.gz \
./1_clean_data/${i}_2_paired.fq.gz ./1_clean_data/${i}_2_unpaired.fq.gz \
LEADING:3 \
TRAILING:3 \
MINLEN:75 \
SLIDINGWINDOW:5:20
done


########## Alignment ##########

STAR \
--runThreadN 48 \
--runMode genomeGenerate \
--genomeDir ./3_star_index \
--genomeFastaFiles ./ref_genome/genomic.fa \
--sjdbGTFfile ./ref_genome/ann_genomic.gtf \
--sjdbOverhang 149


for i in Q_H1 Q_H2 Q_H3 Q_H4 Q_H5 Q_L1 Q_L2 Q_L3 Q_L4 Q_L5 S_H1 S_H2 S_H3 S_H4 S_H5 S_L1 S_L2 S_L3 S_L4 S_L5 
do
STAR \
--runThreadN 12 \
ulimit -n 10000 \
--genomeDir ./3_star_index \
--readFilesCommand zcat \
--readFilesIn ./1_clean_data/${i}_1_paired.fq.gz ./1_clean_data/${i}_2_paired.fq.gz \
--outFileNamePrefix ./4_star_alignment/${i} \
--outSAMstrandField intronMotif \
--outSAMtype BAM Unsorted SortedByCoordinate \
--outFilterMismatchNmax 999 \
--outFilterMismatchNoverReadLmax 0.04 \
--outFilterMultimapNmax 1
done


########## Add read groups ##########


for i in Q_H1 Q_H2 Q_H3 Q_H4 Q_H5
do
java -jar /home/xlkang/miniconda3/pkgs/picard-2.27.4-hdfd78af_0/share/picard-2.27.4-0/picard.jar AddOrReplaceReadGroups \
I=./4_star_alignment/${i}Aligned.sortedByCoord.out.bam  \
O=./5_picard_RG/${i}Aligned.sortedByCoord.RG.out.bam \
RGID=${i} \
RGLB=hypothalamus \
RGPL=illumina \
RGPU=unit1 \
RGSM=high
done


for i in Q_L1 Q_L2 Q_L3 Q_L4 Q_L5
do
java -jar /home/xlkang/miniconda3/pkgs/picard-2.27.4-hdfd78af_0/share/picard-2.27.4-0/picard.jar AddOrReplaceReadGroups \
I=./4_star_alignment/${i}Aligned.sortedByCoord.out.bam  \
O=./5_picard_RG/${i}Aligned.sortedByCoord.RG.out.bam \
RGID=${i} \
RGLB=hypothalamus \
RGPL=illumina \
RGPU=unit1 \
RGSM=low
done


for i in S_H1 S_H2 S_H3 S_H4 S_H5
do
java -jar /home/xlkang/miniconda3/pkgs/picard-2.27.4-hdfd78af_0/share/picard-2.27.4-0/picard.jar AddOrReplaceReadGroups \
I=./4_star_alignment/${i}Aligned.sortedByCoord.out.bam  \
O=./5_picard_RG/${i}Aligned.sortedByCoord.RG.out.bam \
RGID=${i} \
RGLB=duodenum \
RGPL=illumina \
RGPU=unit1 \
RGSM=high
done


for i in S_L1 S_L2 S_L3 S_L4 S_L5
do
java -jar /home/xlkang/miniconda3/pkgs/picard-2.27.4-hdfd78af_0/share/picard-2.27.4-0/picard.jar AddOrReplaceReadGroups \
I=./4_star_alignment/${i}Aligned.sortedByCoord.out.bam  \
O=./5_picard_RG/${i}Aligned.sortedByCoord.RG.out.bam \
RGID=${i} \
RGLB=duodenum \
RGPL=illumina \
RGPU=unit1 \
RGSM=low
done


########## Remove duplicates ##########

for i in Q_H1 Q_H2 Q_H3 Q_H4 Q_H5 Q_L1 Q_L2 Q_L3 Q_L4 Q_L5 S_H1 S_H2 S_H3 S_H4 S_H5 S_L1 S_L2 S_L3 S_L4 S_L5
do
java -jar /home/xlkang/miniconda3/pkgs/picard-2.27.4-hdfd78af_0/share/picard-2.27.4-0/picard.jar MarkDuplicates \
I=./5_picard_RG/${i}Aligned.sortedByCoord.RG.out.bam \
O=./6_remove_duplicates/${i}Aligned.sortedByCoord.RG.dedupped.out.bam \
REMOVE_DUPLICATES=true \
CREATE_INDEX=true \
VALIDATION_STRINGENCY=SILENT \
M=./6_remove_duplicates/${i}_output_metrics.txt
done


########## Merge BAM file ##########

samtools merge \
-@ 48 \
./7_merged/HRFI_merged.bam \
./6_remove_duplicates/Q_H1Aligned.sortedByCoord.RG.dedupped.out.bam \
./6_remove_duplicates/Q_H2Aligned.sortedByCoord.RG.dedupped.out.bam \
./6_remove_duplicates/Q_H3Aligned.sortedByCoord.RG.dedupped.out.bam \
./6_remove_duplicates/Q_H4Aligned.sortedByCoord.RG.dedupped.out.bam \
./6_remove_duplicates/Q_H5Aligned.sortedByCoord.RG.dedupped.out.bam \
./6_remove_duplicates/S_H1Aligned.sortedByCoord.RG.dedupped.out.bam \
./6_remove_duplicates/S_H2Aligned.sortedByCoord.RG.dedupped.out.bam \
./6_remove_duplicates/S_H3Aligned.sortedByCoord.RG.dedupped.out.bam \
./6_remove_duplicates/S_H4Aligned.sortedByCoord.RG.dedupped.out.bam \
./6_remove_duplicates/S_H5Aligned.sortedByCoord.RG.dedupped.out.bam


samtools merge \
-@ 48 \
./7_merged/LRFI_merged.bam \
./6_remove_duplicates/Q_L1Aligned.sortedByCoord.RG.dedupped.out.bam \
./6_remove_duplicates/Q_L2Aligned.sortedByCoord.RG.dedupped.out.bam \
./6_remove_duplicates/Q_L3Aligned.sortedByCoord.RG.dedupped.out.bam \
./6_remove_duplicates/Q_L4Aligned.sortedByCoord.RG.dedupped.out.bam \
./6_remove_duplicates/Q_L5Aligned.sortedByCoord.RG.dedupped.out.bam \
./6_remove_duplicates/S_L1Aligned.sortedByCoord.RG.dedupped.out.bam \
./6_remove_duplicates/S_L2Aligned.sortedByCoord.RG.dedupped.out.bam \
./6_remove_duplicates/S_L3Aligned.sortedByCoord.RG.dedupped.out.bam \
./6_remove_duplicates/S_L4Aligned.sortedByCoord.RG.dedupped.out.bam \
./6_remove_duplicates/S_L5Aligned.sortedByCoord.RG.dedupped.out.bam


########## Variant calling ##########

bcftools mpileup --threads 24 -E -Ou -d10000000 -f ./ref_genome/genomic.fa ./7_merged/HRFI_merged.bam ./7_merged/LRFI_merged.bam | bcftools call --threads 24 -mv -Ob -o ./8_variant_calling/HRFI_and_LRFI_merged.bcf


########## Normalize and filter SNP data ##########

bcftools norm -f ../ref_genome/genomic.fa HRFI_and_LRFI_merged.bcf > 2_norm.vcf


bcftools filter \
-g 5 \
-O v \
-o 3_bcf_filtered.vcf \
2_norm.vcf


vcftools \
--vcf 3_bcf_filtered.vcf \
--minDP 10 \
--mac 2 \
--max-missing 0.5 \
--minQ 30 \
--maf 0.05 \
--recode \
--recode-INFO-all \
--out 4_vcf_filtered


########## Identify and annotation intergroup-specific SNPs ##########


SnpSift filter "(GEN[high].GT='0/1') | (GEN[high].GT='1/1') & (GEN[low].GT='0/0')" ../8_snp_calling_filter/4_vcf_filtered.recode.vcf > 1_high_specific.vcf
SnpSift filter "(GEN[low].GT='0/1') | (GEN[low].GT='1/1') & (GEN[high].GT='0/0')" ../8_snp_calling_filter/4_vcf_filtered.recode.vcf > 1_low_specific.vcf


snpEff -csvStats 3_high_snpEff_summary_state.csv -s 3_high_snpEff_summary.html ARS-UCD1.2.105 1_high_specific.vcf > 3_high_snp.vcf
snpEff -csvStats 3_high_snpEff_summary_state.csv -s 3_high_snpEff_summary.html ARS-UCD1.2.105 1_low_specific.vcf > 3_low_snp.vcf


########## Identify intergroup-specific high-impact SNPs ##########

SnpSift filter "(ANN[*].IMPACT has 'HIGH')" 3_high_snp.vcf | grep -v "^#" | awk -F '\t' '{split($8,a,"|");print $1"\t"$2"\t"$4"\t"$5"\t"a[4]}' > 4_high_feature.csv
SnpSift filter "(ANN[*].IMPACT has 'HIGH')" 3_low_snp.vcf | grep -v "^#" | awk -F '\t' '{split($8,a,"|");print $1"\t"$2"\t"$4"\t"$5"\t"a[4]}' > 4_low_feature.csv


grep -v "^#" 3_high_snp.vcf | awk -F '\t' '{split($8,a,"|");print $1"\t"$2"\t"$4"\t"$5"\t"a[4]}' > 6_high.csv
grep -v "^#" 3_low_snp.vcf | awk -F '\t' '{split($8,a,"|");print $1"\t"$2"\t"$4"\t"$5"\t"a[4]}' > 6_low.csv


# ==============================================
# Statistical Power Calculation 
#             using RNASeqPower Package
# ==============================================

# -------------------------------
install.packages("BiocManager")
BiocManager::install("RNASeqPower")  
library(RNASeqPower)  # v1.40.0

# 1. sample (HRFI vs LRFI)
n <- 5  

# 2. Significance threshold (corrected for multiple testing)
alpha <- 0.05  # Benjamini-Hochberg

# 3. Effect size (based on log2FC)
effect_size <- 2  

# 4. Sequencing depth (millions of reads/sample)
depth <- 30  

#### 5. Gene expression dispersion (coefficient of variation) ####    
# Pre-experiment data: raw counts matrix (rows=genes, columns=samples)
pre_counts <- read.csv(“pre_experiment_counts.csv”, row.names=1)

# Calculate CPM
cpm_matrix <- t(t(pre_counts) / colSums(pre_counts)) * 1e6

# Extract housekeeping gene CPM values
housekeeping_cpm <- cpm_matrix[c(“GAPDH”, “ACTB”, “RPL4”, “RPS9”, “HPRT1”), ]

# Calculate the CV for each housekeeping gene
cv_per_gene <- apply(housekeeping_cpm, 1, function(x) {
  sd(x) / mean(x)
})

# Output results
print(cv_per_gene)
# GAPDH ACTB RPL4 RPS9 HPRT1 
# 0.32 0.27 0.31 0.38 0.46 0.31 

# Take the median as the global CV estimate
final_cv <- median(cv_per_gene) # 0.31

# -------------------------------
# Calculating statistical power (core function)
# -------------------------------
power_result <- rnapower(
  n = n, 
  alpha = alpha, 
  effect = effect_size, 
  depth = depth, 
  cv = cv
)
